# Supplementary material for: Natural Variation in Adventitious Rooting in the Alpine Perennial Arabis alpina
Source: Plants (Basel). 2020 Feb 3;9(2):184. doi: 10.3390/plants9020184 (PMC7076489; doi:10.3390/plants9020184)
Supplement: Supplementary file 1 [file plants-09-00184-s001.zip]

Archive with 2 entries (2 files):
- plants-662724_SupplFigures_2ndSub.pdf
- plants-662724_SupplTables.xlsx
