# Supplementary material for: Natural Variation in Adventitious Rooting in the Alpine Perennial Arabis alpina
Source: Plants (Basel). 2020 Feb 3;9(2):184. doi: 10.3390/plants9020184 (PMC7076489; doi:10.3390/plants9020184)
Supplement: Supplementary file 1 [file plants-09-00184-s001.zip › plants-662724_SupplTables.xlsx]

## Sheet: Table S4
Table S4. Quantitative description of 6- and 8-week old Paj and pep1-1 in Figure 3.The number of plants observed in each condition, the average number of total internodes and branches followed by the number of plants having adventitious roots on the internodes and the branches and the average number of internodes and branches with adventitious root per plant before and 5 weeks after auxin spray a…
Concentration	Genotype	Age (-week-old)	Weeks after spray	No. of plants	Av. No. of internodes	STD DEV (Internodes)	Av. No. of branches	STD DEV (Branches)	No. of plants with AR on main stem	Max. No. of internodes with AR	Min. No. of internodes with AR	Av. No. of AR on plants	STD DEV (internodes with AR)	No. of plants with AR on branches	Max. No. of branches with AR	Min. No. of branches with AR	Av. No. of branches with AR	STD DEV (branches with AR)
0	Paj	6	0	10	15	0.471405	4.2	1.47573	0	0	0	0	0	0	0	0	0	0
			5	10	33.6	1.42984	10.9	2.60128	1	1	0	0.1	0.316228	1	1	0	0.1	0.316228
		8	0	10	22.3	0.674949	10.1	1.44914	0	0	0	0	0	0	0	0	0	0
			5	10	39.2	1.61933	13.4	1.95505	7	2	0	0.8	0.632456	4	2	0	0.8	1.0328
	pep1-1	6	0	10	15.8	0.788811	9.7	0.823273	0	0	0	0	0	0	0	0	0	0
			5	10	33.6	1.42984	10.9	2.60128	1	1	0	0.1	0.316228	1	1	0	0.1	0.316228
		8	0	10	23.4	0.699206	14.4	1.17379	1	1	0	0.1	0.316228	0	0	0	0	0
			5	10	26	0	26	0	4	2	0	0.5	0.707107	5	1	0	0.5	0.527046
10	Paj	6	0	10	14.1	0.567646	4	1.76383	0	0	0	0	0	0	0	0	0	0
			5	10	34.1	0.994429	9.2	1.8738	1	1	0	0.1	0.316228	1	1	0	0.1	0.316228
		8	0	10	22.1	0.567646	9.9	0.994429	0	0	0	0	0	0	0	0	0	0
			5	10	38.3	1.70294	13.3	2.11082	3	2	0	0.4	0.699206	10	10	1	4.8	3.19026
	pep1-1	6	0	10	16.1	0.567646	8.1	2.55821	0	0	0	0	0	0	0	0	0	0
			5	10	34.1	0.994429	9.2	1.8738	1	1	0	0.1	0.316228	1	1	0	0.1	0.316228
		8	0	10	23.6	0.516398	14.9	0.316228	0	0	0	0	0	0	0	0	0	0
			5	9	26	0	26	0	5	2	0	0.777778	0.833333	7	6	0	2.33333	2.23607
20	Paj	6	0	10	15.4	0.699206	4	0.942809	0	0	0	0	0	0	0	0	0	0
			5	10	34.4	1.50555	11	2.26078	0	0	0	0	0	0	0	0	0	0
		8	0	10	21.9	0.567646	9.5	1.35401	0	0	0	0	0	0	0	0	0	0
			5	10	37.8	0.918937	11.1	1.59513	4	1	0	0.4	0.516398	9	5	0	3.2	1.54919
	pep1-1	6	0	10	15.9	0.567646	9.4	0.699206	0	0	0	0	0	0	0	0	0	0
			5	9	34.4	1.50555	11	2.26078	0	0	0	0	0	0	0	0	0	0
		8	0	10	22.7	0.823273	14	1.1547	0	0	0	0	0	0	0	0	0	0
			5	10	26	0	26	0	10	5	1	2.4	1.3499	9	9	0	4.8	2.69979
50	Paj	6	0	10	15.2	0.632456	4.1	1.1005	0	0	0	0	0	0	0	0	0	0
			5	10	34.6	0.699206	8.9	1.66333	2	1	0	0.2	0.421637	4	2	0	0.5	0.707107
		8	0	10	22.1	0.316228	10	1.33333	0	0	0	0	0	0	0	0	0	0
			5	10	37.2	1.61933	11.4	1.26491	10	5	1	2.2	1.22927	10	9	5	7.3	1.41814
	pep1-1	6	0	8	15.625	0.916125	8.625	0.916125	0	0	0	0	0	0	0	0	0	0
			5	8	34.6	0.699206	8.9	1.66333	2	1	0	0.2	0.421637	4	2	0	0.5	0.707107
		8	0	10	22.5	0.707107	14.3	0.674949	0	0	0	0	0	0	0	0	0	0
			5	10	26	0	26	0	9	5	0	2.5	1.50923	10	11	7	8.7	1.25167
100	Paj	6	0	10	15.6	0.516398	4.2	0.918937	0	0	0	0	0	0	0	0	0	0
			5	9	34.25	1.0351	9	1.85164	4	2	0	0.875	0.991031	8	2	1	1.875	0.353553
		8	0	10	21.7	0.483046	10	0.942809	2	1	0	0.2	0.421637	0	0	0	0	0
			5	10	38.9	1.44914	10.5	0.849837	10	6	1	3.7	1.63639	10	10	7	8.6	0.843274
	pep1-1	6	0	10	15.6	0.516398	9.2	0.632456	0	0	0	0	0	0	0	0	0	0
			5	10	34.25	1.0351	9	1.85164	4	2	0	0.875	0.991031	8	2	1	1.875	0.353553
		8	0	10	23	0.816497	14	0.942809	0	0	0	0	0	0	0	0	0	0
			5	10	26	0	25.9	0.316228	10	6	1	4.1	1.52388	10	11	7	9.2	1.22927

## Sheet: Table S5
Table S5. Statistical models (ANOVA) describing the significance and interactions in Figure 3. Statistical models (ANOVA) describing the relationship between genotype (Paj and pep1-1), age (6- and 8-week old) and auxin concentration (0, 10, 20, 50 and 100 µM) and response variable representing adventitious rooting on branches and the main stem.
Response Variable		df	F	p	Partial eta2	Adjusted R2
Adventitious rooting on branches	Model	19, 177	36.77	<0.001		0.78
	Intercept	1	761.52	<0.001	0.81
	Genotype	1	5.33	0.02	0.03
	Age	1	245.09	<0.001	0.58
	Auxin	4	86.7	<0.001	0.66
	Genotype*Age	1	9.14	0.003	0.05
	Genotype*Auxin	4	5.26	0.001	0.11
	Age*Auxin	4	13.11	<0.001	0.23
	Genotype*Age*Auxin	4	3.33	0.01	0.07
Adventitious rooting on main stem	Model	19, 177	17.84	<0.001		0.62
	Intercept	1	304.27	<0.001	0.63
	Genotype	1	23.79	<0.001	0.12
	Age	1	43.63	<0.001	0.2
	Auxin	4	53.59	<0.001	0.55
	Genotype*Age	1	2.34	0.13	0.01
	Genotype*Auxin	4	5.75	<0.001	0.12
	Age*Auxin	4	2.05	0.09	0.04
	Genotype*Age*Auxin	4	5.95	<0.001	0.12

## Sheet: Table S6
Table S6. Pairwise comparisons describing the significance in Figure 3 and Table S4-5. Pairwise comparisons within genotypes, age and auxin concentration for adventitious rooting on branches and the main stem.
Variable	Factor	Pairwise comparison	p
Adventitious rooting on branches	Genotype	Paj - pep1-1	0
	Age	6 week - 8 week	0
	Auxin Concentration	0 µM - 10 µM	1
		0 µM - 20 µM	0.573
		0 µM - 50 µM	0
		0 µM - 100 µM	0
		10 µM - 20 µM	0.428
		10 µM - 50 µM	0
		10 µM - 100 µM	0
		20 µM - 50 µM	0
		20 µM - 100 µM	0
		50 µM - 100 µM	0
Adventitious rooting on main stem	Genotype	Paj - pep1-1	0.022
	Age	6 week - 8 week	0
	Auxin Concentration	0 µM - 10 µM	0.002
		0 µM - 20 µM	0
		0 µM - 50 µM	0
		0 µM - 100 µM	0
		10 µM - 20 µM	0.321
		10 µM - 50 µM	0
		10 µM - 100 µM	0
		20 µM - 50 µM	0
		20 µM - 100 µM	0
		50 µM - 100 µM	0

## Sheet: Table S7
Table S7. Quantitative description of A. alpina ecotypes and mutants in Figure 4. Quantitative description of plants used in the study to understand the effect of increasing auxin dosage on different A. alpina ecotypes and mutants. The number of plants observed in each condition, the average number of total internodes and branches followed by the number of plants having adventitious roots on the …
Ecotype	Concentration	Weeks after spray	No. of plants	Av. No. of internodes	STD DEV (Internodes)	Av. No. of branches	STD DEV (Branches)	No. of plants with AR on main stem	Max. No. of internodes with AR	Min. No. of internodes with AR	Av. No. of AR on plants	STD DEV (internodes with AR)	No. of plants with AR on branches	Max. No. of branches with AR	Min. No. of branches with AR	Av. No. of branches with AR	STD DEV (branches with AR)
Paj	0	0	9	13.7778	0.666667	4.55556	1.33333	0	0	0	0	0	0	0	0	0	0
		5	9	30.2222	1.09291	11.7778	1.92209	1	1	0	0.111111	0.333333	0	0	0	0	0
	10	0	9	13.7778	0.666667	5	0.866025	0	0	0	0	0	0	0	0	0	0
		5	9	29.1111	0.600925	9.77778	1.56347	7	3	0	1.33333	1	9	3	1	2.11111	0.781736
	20	0	9	13.7778	0.440959	4.44444	1.01379	0	0	0	0	0	0	0	0	0	0
		5	9	29.7778	0.971825	10.7778	1.98606	9	4	1	2.44444	1.01379	9	3	1	1.88889	0.781736
	50	0	9	13.6111	0.501631	4.94444	0.872604	0	0	0	0	0	0	0	0	0	0
		5	9	29.4444	0.726483	9.55556	1.87824	9	6	1	2.55556	1.424	9	4	1	2.88889	0.781736
	100	0	9	13.8889	0.333333	5.11111	0.927961	0	0	0	0	0	0	0	0	0	0
		5	9	28.7778	0.833333	10.1111	1.45297	9	5	1	2.66667	1.32288	9	6	1	3.22222	1.48137
pep1-1	0	0	9	14.5556	0.527046	7.88889	0.781736	0	0	0	0	0	0	0	0	0	0
		5	9	23.5556	0.881917	23.5556	0.881917	2	1	0	0.222222	0.440959	0	0	0	0	0
	10	0	9	14.3333	0.5	7.66667	1	0	0	0	0	0	0	0	0	0	0
		5	9	22.8889	0.600925	22.7778	0.833333	7	4	0	1.77778	1.30171	9	5	1	2.66667	1.58114
	20	0	9	14.8889	0.333333	7.77778	0.440959	0	0	0	0	0	0	0	0	0	0
		5	9	22	0.5	22	0.5	9	6	1	3.11111	1.45297	9	7	2	4.88889	1.45297
	50	0	9	14.4444	0.615699	7.83333	0.707107	0	0	0	0	0	0	0	0	0	0
		5	9	21.1111	1.36423	20.8889	1.53659	9	5	1	3.44444	1.33333	9	6	4	5.33333	0.866025
	100	0	9	14.5556	0.527046	7.88889	0.600925	0	0	0	0	0	0	0	0	0	0
		5	9	21.1111	0.927961	21.1111	0.927961	9	6	3	4.55556	1.01379	9	7	5	6	0.707107
Dor	0	0	9	17.8889	1.05409	10.5556	1.23603	3	2	0	0.444444	0.726483	0	0	0	0	0
		5	9	21.1111	0.927961	21.1111	0.927961	7	2	0	0.888889	0.600925	0	0	0	0	0
	10	0	9	17.2222	1.09291	10.7778	1.09291	1	1	0	0.111111	0.333333	0	0	0	0	0
		5	9	21	0.707107	21	0.707107	2	1	0	0.222222	0.440959	5	2	0	0.888889	0.927961
	20	0	9	18.4444	0.726483	11.7778	0.833333	6	2	0	0.777778	0.666667	0	0	0	0	0
		5	9	21.2222	0.440959	21.2222	0.440959	6	2	0	0.777778	0.666667	7	4	0	1.44444	1.33333
	50	0	9	18.5556	1.01379	11.1111	1.2693	3	3	0	0.555556	1.01379	0	0	0	0	0
		5	9	21.4444	0.726483	21.3333	0.866025	3	3	0	0.555556	1.01379	5	2	0	0.777778	0.833333
	100	0	9	18.4444	1.13039	11.5556	0.881917	0	0	0	0	0	0	0	0	0	0
		5	9	20.3333	0.5	19.7778	0.971825	0	0	0	0	0	3	4	0	0.666667	1.32288
Tot	0	0	9	13.8889	1.2693	8.22222	1.39443	0	0	0	0	0	0	0	0	0	0
		5	9	18.5556	1.23603	18.3333	1.22474	2	1	0	0.222222	0.440959	0	0	0	0	0
	10	0	9	13.7778	0.440959	8.33333	0.5	0	0	0	0	0	0	0	0	0	0
		5	9	19.2222	0.971825	19.2222	0.971825	0	0	0	0	0	9	6	3	4	1.11803
	20	0	9	14	0.707107	7.88889	0.600925	0	0	0	0	0	0	0	0	0	0
		5	9	18.8889	0.781736	18.8889	0.781736	0	0	0	0	0	9	6	3	5.11111	1.05409
	50	0	9	14.1111	0.781736	8.22222	0.833333	0	0	0	0	0	0	0	0	0	0
		5	9	18.8889	0.333333	18.8889	0.333333	3	1	0	0.333333	0.5	9	7	5	6.11111	0.781736
	100	0	9	14	0.707107	8	0.5	0	0	0	0	0	0	0	0	0	0
		5	9	18.4444	1.23603	18.4444	1.23603	0	0	0	0	0	9	8	3	6.11111	1.61589
Wca	0	0	9	13.7778	0.666667	8.88889	1.05409	9	2	1	1.11111	0.333333	0	0	0	0	0
		5	9	20.7778	0.666667	20.7778	0.666667	9	7	4	6.22222	1.09291	4	2	0	0.555556	0.726483
	10	0	9	12.6667	0.707107	7.66667	1.80278	9	1	1	1	0	0	0	0	0	0
		5	9	20.7778	0.833333	20.3333	0.866025	9	8	5	6.33333	1.11803	9	8	1	5	1.80278
	20	0	9	13.2222	0.833333	8.66667	1.32288	9	2	1	1.11111	0.333333	0	0	0	0	0
		5	9	20.4444	0.726483	20.2222	1.09291	9	9	3	6.44444	1.74005	9	6	4	4.66667	0.707107
	50	0	9	13.2222	0.440959	9.22222	0.833333	9	3	1	1.22222	0.666667	0	0	0	0	0
		5	9	19.5556	1.01379	18.8889	2.42097	9	7	5	6	0.707107	9	10	3	6.33333	2.34521
	100	0	9	13.5556	0.527046	9.77778	0.440959	9	1	1	1	0	0	0	0	0	0
		5	9	18.6667	0.5	18.6667	0.5	9	10	6	6.88889	1.36423	9	10	5	6.77778	2.22361

## Sheet: Table S8
Table S8. Statistical models (ANOVA) describing the significance and interactions in Figure 4. Statistical models (ANOVA) describing the relationship between genotype (Paj, Dor, Tot, Wca and pep1-1) and auxin concentration (0, 10, 20, 50 and 100 µM) and response variable representing adventitious rooting on branches and the main stem.
Response Variable		df	F	p	Partial eta2	Adjusted R2
Adventitious rooting on branches	Model	24, 470	11.06	<0.001		0.33
	Intercept	1	460.42	<0.001	0.5
	Genotype	4	20.28	<0.001	0.15
	Concentration	4	33.88	<0.001	0.22
	Genotype*Concentration	16	2.15	0.006	0.07
Adventitious rooting on main stem	Model	24, 470	11.06	<0.001		0.59
	Intercept	1	460.42	<0.001	0.55
	Genotype	4	20.28	<0.001	0.57
	Concentration	4	33.88	<0.001	0.06
	Genotype*Concentration	16	2.15	0.006	0.13

## Sheet: Table S9
Table S9. Pairwise comparisons describing the significance in Fig. 4 and Table S7-8. Pairwise comparisons within genotypes, age and auxin concentration for adventitious rooting on branches and the main stem.
Variable	Factor	Pairwise comparison	p
Adventitious rooting on branches	Genotype	Paj - pep1-1	0.668
		Paj - Dor	0
		Paj - Tot	0.031
		Paj - Wca	0.004
		pep1-1 - Dor	0
		pep1-1 - Tot	1
		pep1-1 - Wca	0.846
		Dor - Tot	0
		Dor - Wca	0
		Tot - Wca	1
	Auxin Concentration	0 µM - 10 µM	0
		0 µM - 20 µM	0
		0 µM - 50 µM	0
		0 µM - 100 µM	0
		10 µM - 20 µM	0.2
		10 µM - 50 µM	0.006
		10 µM - 100 µM	0
		20 µM - 50 µM	1
		20 µM - 100 µM	0
		50 µM - 100 µM	0.028
Adventitious rooting on main stem	Genotype	Paj - pep1-1	0.002
		Paj - Dor	0
		Paj - Tot	0
		Paj - Wca	0
		pep1-1 - Dor	0
		pep1-1 - Tot	0
		pep1-1 - Wca	0
		Dor - Tot	0
		Dor - Wca	0
		Tot - Wca	0
	Auxin Concentration	0 µM - 10 µM	1
		0 µM - 20 µM	0.589
		0 µM - 50 µM	0.009
		0 µM - 100 µM	0
		10 µM - 20 µM	1
		10 µM - 50 µM	0.114
		10 µM - 100 µM	0.001
		20 µM - 50 µM	1
		20 µM - 100 µM	0.032
		50 µM - 100 µM	1
